# Supplementary material for: A case report on Mycobacterium houstonense infection after total hip arthroplasty
Source: BMC Infect Dis. 2023 Oct 25;23:722. doi: 10.1186/s12879-023-08705-y (PMC10598912; doi:10.1186/s12879-023-08705-y)
Supplement: Supplementary file 2 — Supplementary Material 2 [file 12879_2023_8705_MOESM2_ESM.xlsx]

## Sheet: Sheet1
Bac
#Sample	Latin	Chinese	Coverage	CovRate	Depth	Latin_mrn	Latin_smrn	GenusLatin	G_MRN	G_SMRN	SDLatin_mrn	SDLatin_smrn	SDG_MRN	SDG_SMRN	Gram	Latin_Re_Abu	Genus_Re_Abu	Latin_Abs_Abu	Genus_Abs_Abu	Depth_Ratio	Shannon_index	RefID	LatinID
20S4668140-D	Mycolicibacterium_houstonense	-	903/6452071	0.014	1	21	8	Mycolicibacterium	25	16	11	4	13	8	G+	48.19	56.85	0.0823	0.0971	1	0.97	id|40262167|BAC|R_5085566|	id|84051963|BAC|S_4938967|
20S4668140-D	Mycolicibacterium_aromaticivorans	-	43/6297673	0.0007	1	1	0	Mycolicibacterium	25	16	1	0	13	8	G+	2.34	56.85	0.004	0.0971	-	-	id|21750587|BAC|R_3272436|	id|09391734|BAC|S_9307670|
20S4668140-D	Mycolicibacterium_fortuitum	-	86/7102738	0.0012	1	2	0	Mycolicibacterium	25	16	1	0	13	8	G+	4.16	56.85	0.0071	0.0971	-	-	id|19025652|BAC|R_6627738|	id|06002869|BAC|S_4684479|
20S4668140-D	Mycolicibacterium_senegalense	-	43/6855129	0.0006	1	1	0	Mycolicibacterium	25	16	1	0	13	8	G+	2.17	56.85	0.0037	0.0971	-	-	id|00298402|BAC|R_7550829|	id|24914190|BAC|S_6429917|
20S4668140-D	Cutibacterium_acnes	Propionibacterium acnes	86/2763874	0.0031	1	2	1	Cutibacterium	3	3	1	1	2	2	G+	10.71	16.33	0.0183	0.0279	-	-	id|52978873|BAC|R_0712249|	id|13032130|BAC|S_3713127|
20S4668140-D	[Propionibacterium]_humerusii	Propionibacterium propionate*	43/2641596	0.0016	1	1	1	Cutibacterium	3	3	1	1	2	2	G+	5.62	16.33	0.0096	0.0279	-	-	id|83996249|BAC|R_2678364|	id|75777035|BAC|S_4250800|
20S4668140-D	Arthrobacter_globiformis	Arthrobacter globiformis	41/4893449	0.0008	1	1	1	Arthrobacter	1	1	1	1	1	1	G+	3.04	3.04	0.0052	0.0052	-	-	id|94490021|BAC|R_4438623|	id|77430472|BAC|S_2866034|
20S4668140-D	Comamonas_testosteroni	Comamonas testosteroni	43/5523806	0.0008	1	1	1	Comamonas	1	1	1	1	1	1	G-	2.69	2.69	0.0046	0.0046	-	-	id|18083712|BAC|R_6621030|	id|07608799|BAC|S_6338317|
20S4668140-D	Corynebacterium_glucuronolyticum	Corynebacterium glutamicum	43/2876213	0.0015	1	1	1	Corynebacterium	1	1	1	1	1	1	G+	5.15	5.15	0.0088	0.0088	-	-	id|79962221|BAC|R_9642947|	id|23262570|BAC|S_2089341|
20S4668140-D	Gemmata_obscuriglobus	-	86/9171051	0.0009	1	2	1	Gemmata	2	1	1	1	1	1	G-	3.22	3.22	0.0055	0.0055	-	-	id|31155127|BAC|R_8657283|	id|14834782|BAC|S_4861360|
20S4668140-D	Rothia_dentocariosa	Rothia dentocariosa	43/2492226	0.0017	1	1	1	Rothia	1	1	1	1	1	1	G+	5.91	5.91	0.0101	0.0101	-	-	id|04867437|BAC|R_9945167|	id|50670100|BAC|S_5532997|
20S4668140-D	Streptococcus_pneumoniae	Streptococcus pneumoniae	43/2176450	0.002	1	1	0	Streptococcus	1	1	1	0	1	1	G+	6.79	6.79	0.0116	0.0116	-	-	id|34203338|BAC|R_3734743|	id|40596151|BAC|S_8428040|
fungi
#Sample	Latin	Chinese	Coverage	CovRate	Depth	Latin_mrn	Latin_smrn	GenusLatin	G_MRN	G_SMRN	SDLatin_mrn	SDLatin_smrn	SDG_MRN	SDG_SMRN	Latin_Re_Abu	Genus_Re_Abu	Latin_Abs_Abu	Genus_Abs_Abu	Depth_Ratio	Shannon_index	RefID	LatinID
20S4668140-D	Melampsora_pinitorqua	Melampsora*	1537/33400632	0.0046	1.12	41	15	Melampsora	41	15	21	8	21	8	64.99	64.99	0.031	0.031	0.9	0.38	id|40081274|FUNGI|R_8755118|	id|07623303|FUNGI|S_0483194|
20S4668140-D	Aspergillus_rambellii	aspergillus*	159/26477390	0.0006	2.06	8	3	Aspergillus	8	3	4	2	4	2	15.93	15.93	0.0076	0.0076	0.48	0	id|33927921|FUNGI|R_3887231|	id|73756998|FUNGI|S_8204757|
20S4668140-D	Cronartium_quercuum	Cronartim guercuum	44/21759774	0.0002	1.95	2	2	Cronartium	2	2	1	1	1	1	4.82	4.82	0.0023	0.0023	-	-	id|67341266|FUNGI|R_4844095|	id|34713782|FUNGI|S_9099475|
20S4668140-D	Entomophthora_muscae	Entomophthora muscae	99/24605637	0.0004	1.74	4	2	Entomophthora	4	2	2	1	2	1	8.6	8.6	0.0041	0.0041	0.58	0	id|62871898|FUNGI|R_9826797|	id|21208170|FUNGI|S_2020097|
20S4668140-D	Plasmopara_obducens	Plasmopara*	269/200436746	0.0001	1.11	7	2	Plasmopara	7	2	4	1	4	1	1.89	1.89	0.0009	0.0009	0.9	0.54	id|38622239|FUNGI|R_3910175|	id|74911452|FUNGI|S_2044648|
20S4668140-D	Hypoxylon_pulicicidum	Hypoxylon perforatum*	43/39625554	0.0001	1	1	1	Hypoxylon	1	1	1	1	1	1	1.26	1.26	0.0006	0.0006	-	-	id|29736401|FUNGI|R_3263652|	id|53390723|FUNGI|S_5137058|
20S4668140-D	Taxomyces_andreanae	Taxomyces andreanae	86/43208244	0.0002	1	2	1	Taxomyces	2	1	1	1	1	1	2.52	2.52	0.0012	0.0012	-	-	id|24586725|FUNGI|R_5492817|	id|06839245|FUNGI|S_0255265|
parasite
#Sample	Latin	Chinese	Coverage	CovRate	Depth	Latin_mrn	Latin_smrn	GenusLatin	G_MRN	G_SMRN	SDLatin_mrn	SDLatin_smrn	SDG_MRN	SDG_SMRN	Latin_Re_Abu	Genus_Re_Abu	Latin_Abs_Abu	Genus_Abs_Abu	Depth_Ratio	Shannon_index	RefID	LatinID
20S4668140-D	Wuchereria_bancrofti	Wuchereria bancrofti	6622/90355037	0.0073	1.03	163	72	Wuchereria	163	72	82	36	82	36	25.89	25.89	0.0456	0.0456	0.97	0	id|00162590|PARA|R_0771300|	id|61398930|PARA|S_1564773|
20S4668140-D	Plasmodium_ovale	Plasmodium ovale	6617/36439138	0.0182	1.02	158	26	Plasmodium	160	28	80	13	81	14	62.24	62.98	0.1096	0.1109	0.98	0.5	id|34703651|PARA|R_4863839|	id|29896590|PARA|S_3533741|
20S4668140-D	Plasmodium_falciparum	Plasmodium falciparum	87/37766890	0.0002	1	2	2	Plasmodium	160	28	1	1	81	14	0.74	62.98	0.0013	0.1109	-	-	id|08918922|PARA|R_0632551|	id|67512601|PARA|S_3735336|
20S4668140-D	Cyclospora_cayetanensis	Cyclospora cayatanesis	950/48676283	0.002	1.03	23	5	Cyclospora	23	5	12	3	12	3	6.76	6.76	0.0119	0.0119	0.97	0	id|96284338|PARA|R_3102820|	id|93593677|PARA|S_9945781|
20S4668140-D	Gyrodactylus_salaris	Gyrodactylus*	257/67421060	0.0004	2.69	16	1	Gyrodactylus	16	1	8	1	8	1	3.41	3.41	0.006	0.006	0.37	0	id|20228409|PARA|R_7948177|	id|46094270|PARA|S_1328003|
20S4668140-D	Physarum_polycephalum	Physarum polycephalum	374/191503160	0.0002	1	9	1	Physarum	9	1	5	1	5	1	0.68	0.68	0.0012	0.0012	1	0	id|50588366|PARA|R_7979257|	id|67458894|PARA|S_5026352|
20S4668140-D	Trichinella_papuae	Trichinella papuae	43/46720758	0.0001	1	1	1	Trichinella	1	1	1	1	1	1	0.28	0.28	0.0005	0.0005	-	-	id|08036445|PARA|R_0736384|	id|03319325|PARA|S_0725602|
